# Supplementary material for: Impact of Nitisinone on the Cerebrospinal Fluid Metabolome of a Murine Model of Alkaptonuria
Source: Metabolites. 2022 May 25;12(6):477. doi: 10.3390/metabo12060477 (PMC9230570; doi:10.3390/metabo12060477)
Supplement: Supplementary file 1 [file metabolites-12-00477-s001.zip]

Archive with 1 entries (1 files):
- metabolites-1735909-supplementary.pdf
